# Supplementary material for: In silico profiling of cell growth and succinate production in Escherichia coli NZN111
Source: Bioresour Bioprocess. 2016 Nov 15;3(1):48. doi: 10.1186/s40643-016-0125-5 (PMC5110578; doi:10.1186/s40643-016-0125-5)
Supplement: Supplementary file 1 — Additional file 1. Modified metabolic core model of E. coli. [file 40643_2016_125_MOESM1_ESM.xlsx]

## Sheet: Metabolic core model
Rxns	Formulas	subSystems	grRules
ENO	2pg[c] <=> h2o[c] + pep[c]	Glycolysis/Gluconeogenesis	b2779
FBA	fdp[c] <=> dhap[c] + g3p[c]	Glycolysis/Gluconeogenesis	(b2097 or b1773 or b2925)
FBP	fdp[c] + h2o[c] -> f6p[c] + pi[c]	Glycolysis/Gluconeogenesis	(b3925 or b4232)
GAPD	g3p[c] + nad[c] + pi[c] <=> 13dpg[c] + h[c] + nadh[c]	Glycolysis/Gluconeogenesis	b1779
PDH	coa[c] + nad[c] + pyr[c] -> accoa[c] + co2[c] + nadh[c]	Glycolysis/Gluconeogenesis	( b0114 and b0115 and b0116 )
PFK	atp[c] + f6p[c] -> adp[c] + fdp[c] + h[c]	Glycolysis/Gluconeogenesis	( b3916 or b1723 )
PGI	g6p[c] <=> f6p[c]	Glycolysis/Gluconeogenesis	b4025
PGK	13dpg[c] + adp[c] <=> 3pg[c] + atp[c]	Glycolysis/Gluconeogenesis	b2926
PGM	3pg[c] <=> 2pg[c]	Glycolysis/Gluconeogenesis	(b3612 or b4395 or b0755)
PPS	atp[c] + h2o[c] + pyr[c] -> amp[c] + 2 h[c] + pep[c] + pi[c]	Glycolysis/Gluconeogenesis	b1702
PYK	adp[c] + h[c] + pep[c] -> atp[c] + pyr[c]	Glycolysis/Gluconeogenesis	(b1854 or b1676)
TPI	dhap[c] <=> g3p[c]	Glycolysis/Gluconeogenesis	b3919
ACALD	accoa[c] + h[c] + nadh[c] <=> acald[c] + coa[c] + nad[c]	Pyruvate Metabolism	(b0351 or b1241)
ACKr	ac[c] + atp[c] <=> actp[c] + adp[c]	Pyruvate Metabolism	(b3115 or b2296 or b1849)
ALCD2x	acald[c] + h[c] + nadh[c] <=> etoh[c] + nad[c]	Pyruvate Metabolism	(b0356 or b1478 or b1241)
LDH_D	lac_D[c] + nad[c] <=> h[c] + nadh[c] + pyr[c]	Pyruvate Metabolism	(b2133 or b1380)
PFL	coa[c] + pyr[c] -> accoa[c] + for[c]	Pyruvate Metabolism	(((b0902 and b0903) and b2579) or (b0902 and b0903) or (b0902 and b3114) or (b3951 and b3952))
PTAr	accoa[c] + pi[c] <=> actp[c] + coa[c]	Pyruvate Metabolism	(b2297 or b2458)
ICL	icit[c] -> glx[c] + succ[c]	Anaplerotic reactions	b4015
MALS	accoa[c] + glx[c] + h2o[c] -> coa[c] + h[c] + mal_L[c]	Anaplerotic reactions	( b4014 or b2976 )
ME1	mal_L[c] + nad[c] -> co2[c] + nadh[c] + pyr[c]	Anaplerotic reactions	b1479
ME2	mal_L[c] + nadp[c] -> co2[c] + nadph[c] + pyr[c]	Anaplerotic reactions	b2463
PPC	co2[c] + h2o[c] + pep[c] -> h[c] + oaa[c] + pi[c]	Anaplerotic reactions	b3956
PPCK	atp[c] + oaa[c] -> adp[c] + co2[c] + pep[c]	Anaplerotic reactions	b3403
ACONTa	cit[c] <=> acon_C[c] + h2o[c]	Citric Acid Cycle	(b0118 or b1276)
ACONTb	acon_C[c] + h2o[c] <=> icit[c]	Citric Acid Cycle	(b0118 or b1276)
AKGDH	akg[c] + coa[c] + nad[c] -> co2[c] + nadh[c] + succoa[c]	Citric Acid Cycle	( b0116 and b0726 and b0727 )
CS	accoa[c] + h2o[c] + oaa[c] -> cit[c] + coa[c] + h[c]	Citric Acid Cycle	b0720
FUM	mal_L[c] <=> fum[c] + h2o[c]	Citric Acid Cycle	( b1612 or b4122 or b1611 )
ICDHyr	icit[c] + nadp[c] <=> akg[c] + co2[c] + nadph[c]	Citric Acid Cycle	b1136
MDH	mal_L[c] + nad[c] <=> h[c] + nadh[c] + oaa[c]	Citric Acid Cycle	b3236
SUCOAS	adp[c] + pi[c] + succoa[c] <=> atp[c] + coa[c] + succ[c]	Citric Acid Cycle	( b0728 and b0729 )
ADK1	amp[c] + atp[c] <=> 2 adp[c]	Oxidative Phosphorylation	b0474
ATPM	atp[c] + h2o[c] -> adp[c] + h[c] + pi[c]	Oxidative Phosphorylation
ATPS4r	adp[c] + 4 h[e] + pi[c] <=> atp[c] + h2o[c] + 3 h[c]	Oxidative Phosphorylation	(((b3736 and b3737 and b3738) and (b3731 and b3732 and b3733 and b3734 and b3735)) or ((b3736 and b3737 and b3738) and (b3731 and b3732 and b3733 and b3734 and b3735) and b3739))
CYTBD	2 h[c] + 0.5 o2[c] + q8h2[c] -> h2o[c] + 2 h[e] + q8[c]	Oxidative Phosphorylation	((b0978 and b0979) or (b0733 and b0734))
FRD7	fum[c] + q8h2[c] -> q8[c] + succ[c]	Oxidative Phosphorylation	(b4151 and b4152 and b4153 and b4154)
NADH16	4 h[c] + nadh[c] + q8[c] -> 3 h[e] + nad[c] + q8h2[c]	Oxidative Phosphorylation	(b2276 and b2277 and b2278 and b2279 and b2280 and b2281 and b2282 and b2283 and b2284 and b2285 and b2286 and b2287 and b2288)
NADTRHD	nad[c] + nadph[c] -> nadh[c] + nadp[c]	Oxidative Phosphorylation	(b3962 or (b1602 and b1603))
SUCDi	q8[c] + succ[c] -> fum[c] + q8h2[c]	Oxidative Phosphorylation	(b0721 and b0722 and b0723 and b0724)
THD2	2 h[e] + nadh[c] + nadp[c] -> 2 h[c] + nad[c] + nadph[c]	Oxidative Phosphorylation	( b1602 and b1603 )
G6PDH2r	g6p[c] + nadp[c] <=> 6pgl[c] + h[c] + nadph[c]	Pentose Phosphate Pathway	b1852
GND	6pgc[c] + nadp[c] -> co2[c] + nadph[c] + ru5p_D[c]	Pentose Phosphate Pathway	b2029
PGL	6pgl[c] + h2o[c] -> 6pgc[c] + h[c]	Pentose Phosphate Pathway	b0767
RPE	ru5p_D[c] <=> xu5p_D[c]	Pentose Phosphate Pathway	(b3386 or b4301)
RPI	ru5p_D[c] <=> r5p[c]	Pentose Phosphate Pathway	( b2914 or b4090 )
TALA	g3p[c] + s7p[c] <=> e4p[c] + f6p[c]	Pentose Phosphate Pathway	(b2464 or b0008)
TKT1	r5p[c] + xu5p_D[c] <=> g3p[c] + s7p[c]	Pentose Phosphate Pathway	( b2935 or b2465 )
TKT2	e4p[c] + xu5p_D[c] <=> f6p[c] + g3p[c]	Pentose Phosphate Pathway	( b2935 or b2465 )
GLNS	atp[c] + glu_L[c] + nh4[c] -> adp[c] + gln_L[c] + h[c] + pi[c]	Glutamate Metabolism	(b3870 or b1297)
GLUDy	glu_L[c] + h2o[c] + nadp[c] <=> akg[c] + h[c] + nadph[c] + nh4[c]	Glutamate Metabolism	b1761
GLUN	gln_L[c] + h2o[c] -> glu_L[c] + nh4[c]	Glutamate Metabolism	(b1812 or b0485 or b1524)
GLUSy	akg[c] + gln_L[c] + h[c] + nadph[c] -> 2 glu_L[c] + nadp[c]	Glutamate Metabolism	(b3212 and b3213)
NH4t	nh4[e] <=> nh4[c]	Inorganic Ion Transport and Metabolism	(s0001 or b0451)
PIt2r	h[e] + pi[e] <=> h[c] + pi[c]	Inorganic Ion Transport and Metabolism	(b2987 or b3493)
Biomass_Ecoli_core_w_GAM	1.496 3pg[c] + 3.7478 accoa[c] + 59.81 atp[c] + 0.361 e4p[c] + 0.0709 f6p[c] + 0.129 g3p[c] + 0.205 g6p[c] + 0.2557 gln_L[c] + 4.9414 glu_L[c] + 59.81 h2o[c] + 3.547 nad[c] + 13.0279 nadph[c] + 1.7867 oaa[c] + 0.5191 pep[c] + 2.8328 pyr[c] + 0.8977 r5p[c] -> 59.81 adp[c] + 4.1182 akg[c] + 3.7478 coa[c] + 59.81 h[c] + 3.547 nadh[c] + 13.0279 nadp[c] + 59.81 pi[c]
EX_ac(e)	ac[e] <=>	Exchange
EX_acald(e)	acald[e] <=>	Exchange
EX_akg(e)	akg[e] <=>	Exchange
EX_co2(e)	co2[e] <=>	Exchange
EX_etoh(e)	etoh[e] <=>	Exchange
EX_for(e)	for[e] <=>	Exchange
EX_fru(e)	fru[e] <=>	Exchange
EX_fum(e)	fum[e] <=>	Exchange
EX_glc(e)	glc_D[e] <=>	Exchange
EX_gln_L(e)	gln_L[e] <=>	Exchange
EX_glu_L(e)	glu_L[e] <=>	Exchange
EX_h(e)	h[e] <=>	Exchange
EX_h2o(e)	h2o[e] <=>	Exchange
EX_lac_D(e)	lac_D[e] <=>	Exchange
EX_mal_L(e)	mal_L[e] <=>	Exchange
EX_nh4(e)	nh4[e] <=>	Exchange
EX_o2(e)	o2[e] <=>	Exchange
EX_pi(e)	pi[e] <=>	Exchange
EX_pyr(e)	pyr[e] <=>	Exchange
EX_succ(e)	succ[e] <=>	Exchange
ACALDt	acald[e] <=> acald[c]	Transport, Extracellular	s0001
ACt2r	ac[e] + h[e] <=> ac[c] + h[c]	Transport, Extracellular
AKGt2r	akg[e] + h[e] <=> akg[c] + h[c]	Transport, Extracellular	b2587
CO2t	co2[e] <=> co2[c]	Transport, Extracellular	s0001
D_LACt2	h[e] + lac_D[e] <=> h[c] + lac_D[c]	Transport, Extracellular	( b2975 or b3603 )
ETOHt2r	etoh[e] + h[e] <=> etoh[c] + h[c]	Transport, Extracellular
FORt2	for[e] + h[e] -> for[c] + h[c]	Transport, Extracellular	(b0904 or b2492)
FORti	for[c] -> for[e]	Transport, Extracellular	(b0904 or b2492)
FRUpts2	fru[e] + pep[c] -> f6p[c] + pyr[c]	Transport, Extracellular	(b1817 and b1818 and b1819 and b2415 and b2416)
FUMt2_2	fum[e] + 2 h[e] -> fum[c] + 2 h[c]	Transport, Extracellular	b3528
GLCpts	glc_D[e] + pep[c] -> g6p[c] + pyr[c]	Transport, Extracellular	((b2417 and b1101 and b2415 and b2416) or (b1817 and b1818 and b1819 and b2415 and b2416) or (b2417 and b1621 and b2415 and b2416))
GLNabc	atp[c] + gln_L[e] + h2o[c] -> adp[c] + gln_L[c] + h[c] + pi[c]	Transport, Extracellular	(b0811 and b0810 and b0809)
GLUt2r	glu_L[e] + h[e] <=> glu_L[c] + h[c]	Transport, Extracellular	b4077
H2Ot	h2o[e] <=> h2o[c]	Transport, Extracellular	(b0875 or s0001)
MALt2_2	2 h[e] + mal_L[e] -> 2 h[c] + mal_L[c]	Transport, Extracellular	b3528
O2t	o2[e] <=> o2[c]	Transport, Extracellular	s0001
PYRt2r	h[e] + pyr[e] <=> h[c] + pyr[c]	Transport, Extracellular
SUCCt2_2	2 h[e] + succ[e] -> 2 h[c] + succ[c]	Transport, Extracellular	b3528
SUCCt3	h[e] + succ[c] -> h[c] + succ[e]	Transport, Extracellular
NOTE: This sheet represents the modified metabolic core model. Therein, reversible reactions in orange indicate those in which the relation of reactants and products were exchanged.
The metabolic core model refers to the wild-type E. coli. Similarly, deleting reactions LDH-D or PFL from core model was constructed for ldhA mutant or pflB mutant, respectively.
And, deleting reactions LDH-D and PFL from core model was constructed for NZN111.
