# Supplementary material for: In silico profiling of cell growth and succinate production in Escherichia coli NZN111
Source: Bioresour Bioprocess. 2016 Nov 15;3(1):48. doi: 10.1186/s40643-016-0125-5 (PMC5110578; doi:10.1186/s40643-016-0125-5)
Supplement: Supplementary file 2 — Additional file 2. Gene expression data. [file 40643_2016_125_MOESM2_ESM.xlsx]

## Sheet: 136 gene expression profile
Genes	ID	gene_exp_log2_WT	gene_exp_log2_NZN	gene_exp_log2_NZN/WT
ldhA	b1380	10.1352	10.8962	1.07508
pitB	b2987	10.1881	11.8125	1.15944
aqpZ	b0875	9.33965	11.5429	1.2359
eutI	b2458	9.57784	11.5408	1.20495
tdcD	b3115	9.44769	10.6447	1.12669
pflD	b3951	9.27162	8.00672	0.863573
pflB	b0903	9.54835	9.49986	0.994922
ydjI	b1773	8.48904	7.5523	0.889654
tdcE	b3114	9.53004	11.3451	1.19045
fumB	b4122	9.87997	9.11786	0.922863
malX	b1621	9.14051	10.4628	1.14466
sgcE	b4301	7.87349	10.1732	1.29209
appB	b0979	8.9701	10.5222	1.17303
focA	b0904	9.14994	10.5549	1.15355
yghK	b2975	9.04907	9.72113	1.07427
mhpF	b0351	9.27799	10.4455	1.12583
frdC	b4152	8.92131	11.2922	1.26575
focB	b2492	9.74044	11.934	1.2252
puuA	b1297	8.81144	9.12831	1.03596
appC	b0978	9.6989	11.3141	1.16653
amtB	b0451	9.47983	11.1507	1.17626
frdD	b4151	9.50222	10.7816	1.13464
glcB	b2976	9.49889	9.21799	0.970428
dctA	b3528	9.85882	10.0492	1.01931
ppsA	b1702	8.90336	9.24285	1.03813
maeB	b2463	9.21439	10.7552	1.16721
pabB	b1812	8.71862	6.48452	0.743756
pflC	b3952	8.8179	9.35923	1.06139
yneH	b1524	8.89475	7.10946	0.799287
rpiB	b4090	9.18585	7.80923	0.850137
gpmB	b4395	9.66505	8.59376	0.889158
ybaS	b0485	8.65807	7.30847	0.844123
adhP	b1478	8.81872	10.8211	1.22706
pta	b2297	8.80907	12.0783	1.37112
fumC	b1611	9.76828	11.6728	1.19497
gltP	b4077	8.17361	9.23322	1.12964
frdB	b4153	9.40223	8.35678	0.888809
ybhE	b0767	9.63003	6.27933	0.652057
fumA	b1612	10.0523	9.28763	0.923929
lldP	b3603	9.65223	10.06	1.04225
purT	b1849	9.2928	8.47185	0.911657
tktB	b2465	9.41105	10.9742	1.1661
dld	b2133	9.53789	11.5507	1.21103
pckA	b3403	8.25846	7.85272	0.95087
adhC	b0356	8.83	8.57759	0.971414
manZ	b1819	9.12921	7.54536	0.826507
tktA	b2935	9.59159	10.8799	1.13432
glpX	b3925	9.71621	8.73948	0.899473
zwf	b1852	9.05873	9.33208	1.03018
pykA	b1854	9.40355	10.515	1.1182
fbp	b4232	9.03639	7.3447	0.812792
frdA	b4154	10.0789	14.146	1.40352
rpe	b3386	9.25143	8.37546	0.905315
glnQ	b0809	9.76222	11.0814	1.13514
nuoN	b2276	9.16326	10.3225	1.12651
pfkA	b3916	8.42007	8.3851	0.995846
pfkB	b1723	8.88761	8.68022	0.976666
nuoK	b2279	9.8248	9.80295	0.997776
ackA	b2296	8.50821	8.50255	0.999335
sucD	b0729	9.09158	11.0965	1.22052
glnP	b0810	9.33068	10.1747	1.09045
sfcA	b1479	8.80688	8.66754	0.984179
rpiA	b2914	9.09004	9.29054	1.02206
pflA	b0902	7.87345	9.41068	1.19524
nuoF	b2284	8.92429	10.1883	1.14164
sdhB	b0724	8.89613	9.17174	1.03098
talB	b0008	8.61772	10.1252	1.17493
nuoH	b2282	9.18052	10.1059	1.10079
udhA	b3962	9.23811	9.96362	1.07854
yfiD	b2579	9.72003	10.6642	1.09714
pitA	b3493	9.63458	10.3448	1.07372
fbaB	b2097	9.3521	11.2605	1.20406
atpC	b3731	9.91583	11.5572	1.16553
nuoG	b2283	8.86358	10.5174	1.18659
nuoI	b2281	9.09065	10.7358	1.18097
crr	b2417	9.8497	10.1765	1.03318
gdhA	b1761	9.63002	8.97376	0.931853
fba	b2925	8.86132	12.0998	1.36546
sucA	b0726	9.60041	12.1878	1.26951
manY	b1818	9.13011	10.1374	1.11033
acnB	b0118	9.23819	7.0118	0.759002
acnA	b1276	9.66345	8.71531	0.901884
talA	b2464	9.56417	10.8379	1.13318
pykF	b1676	9.07533	8.90867	0.981636
gpmA	b0755	8.70635	7.67513	0.881556
manX	b1817	10.3653	11.2632	1.08663
yibO	b3612	9.23571	11.6115	1.25723
nuoL	b2278	9.28903	12.2197	1.3155
tpiA	b3919	9.33748	9.82162	1.05185
gltA	b0720	9.37999	10.5087	1.12033
sdhA	b0723	8.55471	11.5592	1.35121
aceE	b0114	8.85994	8.82505	0.996062
nuoC	b2286	9.60024	8.25216	0.859578
pntB	b1602	8.67166	7.78737	0.898025
cydA	b0733	9.24046	6.59687	0.713912
glnH	b0811	9.74223	7.98634	0.819765
sdhD	b0722	8.72117	6.77842	0.777237
nuoJ	b2280	8.61313	11.9216	1.38412
cydB	b0734	9.96319	11.9219	1.1966
pgi	b4025	8.78639	10.7417	1.22253
nuoA	b2288	8.62869	8.73273	1.01206
nuoB	b2287	9.58141	9.53249	0.994894
adk	b0474	9.14445	9.95227	1.08834
glnA	b3870	8.31073	7.47035	0.89888
adhE	b1241	8.33803	8.11711	0.973505
nuoM	b2277	9.45165	10.7834	1.1409
gltD	b3213	9.42684	10.3251	1.09529
nuoE	b2285	8.82037	10.6695	1.20964
lpdA	b0116	8.77529	12.0407	1.37211
atpD	b3732	8.3496	11.3493	1.35926
pntA	b1603	9.71765	12.4522	1.2814
gnd	b2029	9.52362	12.214	1.2825
mdh	b3236	9.14858	12.6313	1.38068
sucC	b0728	8.37489	11.6113	1.38645
ptsG	b1101	8.53824	10.7448	1.25843
aceF	b0115	8.46546	10.0899	1.19189
kgtP	b2587	9.55086	9.8069	1.02681
atpI	b3739	8.50119	9.709	1.14207
sucB	b0727	9.00885	8.97975	0.99677
ptsI	b2416	8.7628	6.99923	0.798744
atpH	b3735	8.9201	8.09612	0.907626
atpF	b3736	8.72785	11.4298	1.30957
sdhC	b0721	9.11763	9.85458	1.08083
ppc	b3956	9.5392	13.9212	1.45936
eno	b2779	9.37592	13.0976	1.39694
pgk	b2926	8.18151	9.62651	1.17662
atpA	b3734	9.01754	8.69389	0.964109
ptsH	b2415	9.61431	8.83058	0.918483
icdA	b1136	9.19673	7.58906	0.825191
atpG	b3733	8.5301	7.65451	0.897353
atpE	b3737	8.14897	7.08133	0.868985
gltB	b3212	9.45537	9.15261	0.96798
atpB	b3738	9.01282	9.10158	1.00985
aceA	b4015	9.71349	9.78252	1.00711
gapA	b1779	8.91986	7.48074	0.838661
aceB	b4014	8.8016	8.08647	0.91875
NOTE:
1. This sheet represents gene expression data (log2) of 136 genes existed in model except s0001.
2. Gene expression profile of an ldhA-pflB- double knockout strain of E. coli BW25113 relative to wild-type downloaded from GEO database. database.(ftp://ftp.ncbi.nlm.nih.gov/pub/geo/DATA/supplementary/samples/GSM546nnn/GSM546949/GSM546949.CEL.gz)

## Sheet: Rxn expression profile
Rnxs	grRules	rxn_exp_WT	rxn_exp_NZN	rxn_exp_NZN/WT	rxn_exp_NZN/WT - 1	subSystems
ENO	b2779	9.37592	13.0976	1.39694	0.396941	Glycolysis/Gluconeogenesis
FBA	(b2097 or b1773 or b2925)	9.3521	12.0998	1.2938	0.293804	Glycolysis/Gluconeogenesis
FBP	(b3925 or b4232)	9.71621	8.73948	0.899473	-0.100527	Glycolysis/Gluconeogenesis
GAPD	b1779	8.91986	7.48074	0.838661	-0.161339	Glycolysis/Gluconeogenesis
PDH	( b0114 and b0115 and b0116 )	8.46546	8.82505	1.04248	0.0424766	Glycolysis/Gluconeogenesis
PFK	( b3916 or b1723 )	8.88761	8.68022	0.976666	-0.0233343	Glycolysis/Gluconeogenesis
PGI	b4025	8.78639	10.7417	1.22253	0.222534	Glycolysis/Gluconeogenesis
PGK	b2926	8.18151	9.62651	1.17662	0.176618	Glycolysis/Gluconeogenesis
PGM	(b3612 or b4395 or b0755)	9.66505	11.6115	1.20138	0.201385	Glycolysis/Gluconeogenesis
PPS	b1702	8.90336	9.24285	1.03813	0.0381304	Glycolysis/Gluconeogenesis
PYK	(b1854 or b1676)	9.40355	10.515	1.1182	0.118196	Glycolysis/Gluconeogenesis
TPI	b3919	9.33748	9.82162	1.05185	0.051849	Glycolysis/Gluconeogenesis
ACALD	(b0351 or b1241)	9.27799	10.4455	1.12583	0.125831	Pyruvate Metabolism
ACKr	(b3115 or b2296 or b1849)	9.44769	10.6447	1.12669	0.126695	Pyruvate Metabolism
ALCD2x	(b0356 or b1478 or b1241)	8.83	10.8211	1.2255	0.225496	Pyruvate Metabolism
LDH_D	(b2133 or b1380)	10.1352	11.5507	1.13966	0.13966	Pyruvate Metabolism
PFL	(((b0902 and b0903) and b2579) or (b0902 and b0903) or (b0902 and b3114) or (b3951 and b3952))	8.8179	9.41068	1.06722	0.0672246	Pyruvate Metabolism
PTAr	(b2297 or b2458)	9.57784	12.0783	1.26106	0.261063	Pyruvate Metabolism
ICL	b4015	9.71349	9.78252	1.00711	0.00710699	Anaplerotic reactions
MALS	( b4014 or b2976 )	9.49889	9.21799	0.970428	-0.0295719	Anaplerotic reactions
ME1	b1479	8.80688	8.66754	0.984179	-0.0158214	Anaplerotic reactions
ME2	b2463	9.21439	10.7552	1.16721	0.167214	Anaplerotic reactions
PPC	b3956	9.5392	13.9212	1.45936	0.459365	Anaplerotic reactions
PPCK	b3403	8.25846	7.85272	0.95087	-0.0491297	Anaplerotic reactions
ACONTa	(b0118 or b1276)	9.23819	7.0118	0.759002	-0.240998	Citric Acid Cycle
ACONTb	(b0118 or b1276)	9.66345	8.71531	0.901884	-0.098116	Citric Acid Cycle
AKGDH	( b0116 and b0726 and b0727 )	8.77529	8.97975	1.0233	0.0232994	Citric Acid Cycle
CS	b0720	9.37999	10.5087	1.12033	0.12033	Citric Acid Cycle
FUM	( b1612 or b4122 or b1611 )	10.0523	11.6728	1.16121	0.161207	Citric Acid Cycle
ICDHyr	b1136	9.19673	7.58906	0.825191	-0.174809	Citric Acid Cycle
MDH	b3236	9.14858	12.6313	1.38068	0.380683	Citric Acid Cycle
SUCOAS	( b0728 and b0729 )	8.37489	11.0965	1.32497	0.324972	Citric Acid Cycle
ADK1	b0474	9.14445	9.95227	1.08834	0.0883397	Oxidative Phosphorylation
ATPS4r	(((b3736 and b3737 and b3738) and (b3731 and b3732 and b3733 and b3734 and b3735)) or ((b3736 and b3737 and b3738) and (b3731 and b3732 and b3733 and b3734 and b3735) and b3739))	8.14897	7.08133	0.868985	-0.131015	Oxidative Phosphorylation
CYTBD	((b0978 and b0979) or (b0733 and b0734))	9.24046	10.5222	1.13871	0.138714	Oxidative Phosphorylation
FRD7	(b4151 and b4152 and b4153 and b4154)	8.92131	8.35678	0.936722	-0.0632784	Oxidative Phosphorylation
NADH16	(b2276 and b2277 and b2278 and b2279 and b2280 and b2281 and b2282 and b2283 and b2284 and b2285 and b2286 and b2287 and b2288)	8.61313	8.25216	0.958091	-0.0419092	Oxidative Phosphorylation
NADTRHD	(b3962 or (b1602 and b1603))	9.23811	9.96362	1.07854	0.0785354	Oxidative Phosphorylation
SUCDi	(b0721 and b0722 and b0723 and b0724)	8.55471	6.77842	0.792362	-0.207638	Oxidative Phosphorylation
THD2	( b1602 and b1603 )	8.67166	7.78737	0.898025	-0.101975	Oxidative Phosphorylation
G6PDH2r	b1852	9.05873	9.33208	1.03018	0.0301753	Pentose Phosphate Pathway
GND	b2029	9.52362	12.214	1.2825	0.282497	Pentose Phosphate Pathway
PGL	b0767	9.63003	6.27933	0.652057	-0.347943	Pentose Phosphate Pathway
RPE	(b3386 or b4301)	9.25143	10.1732	1.09964	0.0996373	Pentose Phosphate Pathway
RPI	( b2914 or b4090 )	9.18585	9.29054	1.0114	0.0113962	Pentose Phosphate Pathway
TALA	(b2464 or b0008)	9.56417	10.8379	1.13318	0.133179	Pentose Phosphate Pathway
TKT1	( b2935 or b2465 )	9.59159	10.9742	1.14415	0.14415	Pentose Phosphate Pathway
TKT2	( b2935 or b2465 )	9.59159	10.9742	1.14415	0.14415	Pentose Phosphate Pathway
GLNS	(b3870 or b1297)	8.31073	9.12831	1.09838	0.0983762	Glutamate Metabolism
GLUDy	b1761	9.63002	8.97376	0.931853	-0.0681474	Glutamate Metabolism
GLUN	(b1812 or b0485 or b1524)	8.89475	7.30847	0.821662	-0.178338	Glutamate Metabolism
GLUSy	(b3212 and b3213)	9.42684	9.15261	0.97091	-0.0290904	Glutamate Metabolism
NH4t	(s0001 or b0451)	9.47983	11.1507	1.17626	0.176256	Inorganic Ion Transport and Metabolism
PIt2r	(b2987 or b3493)	10.1881	11.8125	1.15944	0.159436	Inorganic Ion Transport and Metabolism
NOTE: This sheet represents reaction expression profile, excluding exchange reactions and transport reactions and reactions without catalyzed gene(s).
