# Supplementary material for: In silico profiling of cell growth and succinate production in Escherichia coli NZN111
Source: Bioresour Bioprocess. 2016 Nov 15;3(1):48. doi: 10.1186/s40643-016-0125-5 (PMC5110578; doi:10.1186/s40643-016-0125-5)
Supplement: Supplementary file 3 — Additional file 3. The metabolic flux distributions for the wild-type E .coli and its mutants. [file 40643_2016_125_MOESM3_ESM.xlsx]

## Sheet: E. coli and mutants
Model	Averaged flux	Standard deviation	Model_lose_ldh	Averaged flux	Standard deviation	Model_lose_pfl	Averaged flux	Standard deviation	Model_nzn	Averaged flux	Standard deviation	subSystems
ENO	19.7376	0.650439	ENO	19.714	0.660493	ENO	19.8754	0.605105	ENO	19.8693	0.601202	Glycolysis/Gluconeogenesis
FBA	9.76858	0.362998	FBA	9.7521	0.376715	FBA	9.90452	0.309938	FBA	9.90259	0.307303	Glycolysis/Gluconeogenesis
FBP	0.938738	0.895264	FBP	0.959915	0.897283	FBP	0.769033	0.72167	FBP	0.801376	0.727841	Glycolysis/Gluconeogenesis
GAPD	19.7522	0.65117	GAPD	19.7321	0.659962	GAPD	19.8892	0.605109	GAPD	19.8851	0.601531	Glycolysis/Gluconeogenesis
PDH	3.3089	2.5367	PDH	3.67586	2.78608	PDH	11.5046	2.71843	PDH	14.2915	1.55135	Glycolysis/Gluconeogenesis
PFK	10.7073	0.983755	PFK	10.712	0.99614	PFK	10.6735	0.80003	PFK	10.704	0.809055	Glycolysis/Gluconeogenesis
PGI	9.33301	0.655103	PGI	9.28975	0.705887	PGI	9.73912	0.380938	PGI	9.73703	0.379313	Glycolysis/Gluconeogenesis
PGK	19.7522	0.65117	PGK	19.7321	0.659962	PGK	19.8892	0.605109	PGK	19.8851	0.601531	Glycolysis/Gluconeogenesis
PGM	19.7376	0.650439	PGM	19.714	0.660493	PGM	19.8754	0.605105	PGM	19.8693	0.601202	Glycolysis/Gluconeogenesis
PPS	0.947247	0.874337	PPS	0.950794	0.865725	PPS	0.787405	0.715458	PPS	0.818693	0.761491	Glycolysis/Gluconeogenesis
PYK	7.04215	1.73921	PYK	6.90979	1.74303	PYK	4.31371	1.68095	PYK	4.04148	1.76224	Glycolysis/Gluconeogenesis
TPI	9.76858	0.362998	TPI	9.7521	0.376715	TPI	9.90452	0.309938	TPI	9.90259	0.307303	Glycolysis/Gluconeogenesis
ACALD	11.388	1.89452	ACALD	12.5836	1.77351	ACALD	10.4313	2.82915	ACALD	13.177	1.84581	Pyruvate Metabolism
ACKr	-2.38465	1.48132	ACKr	-2.82501	1.66041	ACKr	-0.445232	0.40508	ACKr	-0.450647	0.404125	Pyruvate Metabolism
ALCD2x	10.0674	1.93499	ALCD2x	11.2243	1.85636	ALCD2x	9.92147	2.86947	ALCD2x	12.6531	1.95985	Pyruvate Metabolism
LDH_D	-1.88038	1.62586				LDH_D	-2.99087	2.62487				Pyruvate Metabolism
PFL	11.7796	2.83257	PFL	13.1273	2.85586							Pyruvate Metabolism
PTAr	2.38465	1.48132	PTAr	2.82501	1.66041	PTAr	0.445232	0.40508	PTAr	0.450647	0.404125	Pyruvate Metabolism
ICL	0.247836	0.224971	ICL	0.253215	0.227914	ICL	0.110881	0.0970066	ICL	0.123781	0.118436	Anaplerotic reactions
MALS	0.247836	0.224971	MALS	0.253215	0.227914	MALS	0.110881	0.0970066	MALS	0.123781	0.118436	Anaplerotic reactions
ME1	0.930177	0.871295	ME1	0.952765	0.862534	ME1	0.747031	0.69743	ME1	0.846836	0.775172	Anaplerotic reactions
ME2	0.96731	0.911781	ME2	0.988845	0.91458	ME2	0.769827	0.697835	ME2	0.795641	0.712124	Anaplerotic reactions
PPC	4.57815	1.55788	PPC	4.70157	1.54114	PPC	7.11556	1.42243	PPC	7.44605	1.46865	Anaplerotic reactions
PPCK	0.940577	0.846142	PPCK	0.95277	0.872164	PPCK	0.771186	0.702296	PPCK	0.80499	0.715776	Anaplerotic reactions
ACONTa	1.03127	0.438416	ACONTa	1.09616	0.493647	ACONTa	0.482679	0.197968	ACONTa	0.500655	0.20315	Citric Acid Cycle
ACONTb	1.03127	0.438416	ACONTb	1.09616	0.493647	ACONTb	0.482679	0.197968	ACONTb	0.500655	0.20315	Citric Acid Cycle
AKGDH	0.229775	0.201726	AKGDH	0.242991	0.212889	AKGDH	0.108255	0.109028	AKGDH	0.127148	0.108176	Citric Acid Cycle
CS	1.03127	0.438416	CS	1.09616	0.493647	CS	0.482679	0.197968	CS	0.500655	0.20315	Citric Acid Cycle
FUM	0.939113	0.825388	FUM	0.942727	0.871024	FUM	4.43928	1.17266	FUM	4.6029	1.24242	Citric Acid Cycle
ICDHyr	0.783435	0.39848	ICDHyr	0.842941	0.468326	ICDHyr	0.371799	0.181665	ICDHyr	0.376873	0.181119	Citric Acid Cycle
MDH	-2.58876	1.41843	MDH	-2.63112	1.45574	MDH	-5.84525	1.32384	MDH	-6.1216	1.38122	Citric Acid Cycle
SUCOAS	0.229775	0.201726	SUCOAS	0.242991	0.212889	SUCOAS	0.108255	0.109028	SUCOAS	0.127148	0.108176	Citric Acid Cycle
ADK1	0.947247	0.874337	ADK1	0.950794	0.865725	ADK1	0.787405	0.715458	ADK1	0.818693	0.761491	Oxidative Phosphorylation
ATPM	9.59455	0.863234	ATPM	9.669	0.880898	ATPM	9.43678	0.720745	ATPM	9.51569	0.807941	Oxidative Phosphorylation
ATPS4r	-3.8072	1.64933	ATPS4r	-3.8579	1.74313	ATPS4r	-0.171366	1.2111	ATPS4r	0.410649	1.14229	Oxidative Phosphorylation
FRD7	521.752	284.835	FRD7	523.401	285.555	FRD7	520.858	288.932	FRD7	525.238	283.742	Oxidative Phosphorylation
NADH16	0.939113	0.825388	NADH16	0.942727	0.871024	NADH16	4.43928	1.17266	NADH16	4.6029	1.24242	Oxidative Phosphorylation
NADTRHD	4.49815	2.19071	NADTRHD	4.67138	2.27594	NADTRHD	2.90065	1.55927	NADTRHD	2.94823	1.68592	Oxidative Phosphorylation
SUCDi	520.813	284.831	SUCDi	522.458	285.555	SUCDi	516.419	288.889	SUCDi	520.635	283.671	Oxidative Phosphorylation
THD2	1.89044	1.74482	THD2	1.93599	1.79348	THD2	1.55418	1.37777	THD2	1.58159	1.46347	Oxidative Phosphorylation
G6PDH2r	0.664973	0.591131	G6PDH2r	0.707778	0.635273	G6PDH2r	0.258999	0.235681	G6PDH2r	0.260807	0.245113	Pentose Phosphate Pathway
GND	0.664973	0.591131	GND	0.707778	0.635273	GND	0.258999	0.235681	GND	0.260807	0.245113	Pentose Phosphate Pathway
PGL	0.664973	0.591131	PGL	0.707778	0.635273	PGL	0.258999	0.235681	PGL	0.260807	0.245113	Pentose Phosphate Pathway
RPE	0.43626	0.394474	RPE	0.463195	0.42349	RPE	0.166053	0.157433	RPE	0.166303	0.164017	Pentose Phosphate Pathway
RPI	0.228713	0.196806	RPI	0.244582	0.212007	RPI	0.0929459	0.078597	RPI	0.0945042	0.0815277	Pentose Phosphate Pathway
TALA	0.219902	0.197134	TALA	0.233771	0.211742	TALA	0.0846871	0.0786237	TALA	0.0850519	0.0818378	Pentose Phosphate Pathway
TKT1	0.219902	0.197134	TKT1	0.233771	0.211742	TKT1	0.0846871	0.0786237	TKT1	0.0850519	0.0818378	Pentose Phosphate Pathway
TKT2	0.216358	0.197353	TKT2	0.229424	0.211767	TKT2	0.081366	0.0788387	TKT2	0.0812507	0.0822149	Pentose Phosphate Pathway
GLNS	1.87762	1.14478	GLNS	1.8963	1.22673	GLNS	1.57847	1.00237	GLNS	1.6232	1.04537	Glutamate Metabolism
GLUDy	0.581082	0.887402	GLUDy	0.587566	0.968407	GLUDy	0.609681	0.76408	GLUDy	0.637178	0.785415	Glutamate Metabolism
GLUN	0.948926	0.852492	GLUN	0.950596	0.862415	GLUN	0.773132	0.713885	GLUN	0.793016	0.742872	Glutamate Metabolism
GLUSy	0.926189	0.828596	GLUSy	0.94262	0.904652	GLUSy	0.802981	0.739309	GLUSy	0.827492	0.765668	Glutamate Metabolism
NH4t	0.347617	0.276638	NH4t	0.358134	0.269711	NH4t	0.195653	0.139641	NH4t	0.193006	0.14037	Inorganic Ion Transport and Metabolism
PIt2r	0.0361081	0.0320652	PIt2r	0.0443021	0.0407077	PIt2r	0.0338435	0.0309551	PIt2r	0.0387348	0.0351529	Inorganic Ion Transport and Metabolism
Biomass_Ecoli_core_w_GAM	0.00981545	0.00871644	Biomass_Ecoli_core_w_GAM	0.0120429	0.0110658	Biomass_Ecoli_core_w_GAM	0.00919985	0.00841468	Biomass_Ecoli_core_w_GAM	0.0105295	0.00955579
EX_ac(e)	2.38465	1.48132	EX_ac(e)	2.82501	1.66041	EX_ac(e)	0.445232	0.40508	EX_ac(e)	0.450647	0.404125	Exchange
EX_acald(e)	1.32062	1.23161	EX_acald(e)	1.35927	1.23815	EX_acald(e)	0.509851	0.464821	EX_acald(e)	0.523858	0.493732	Exchange
EX_akg(e)	0.248976	0.239842	EX_akg(e)	0.29449	0.346267	EX_akg(e)	0.10813	0.0934523	EX_akg(e)	0.102774	0.0919144	Exchange
EX_co2(e)	3.24699	2.62771	EX_co2(e)	3.66238	2.92009	EX_co2(e)	7.41613	3.20757	EX_co2(e)	10.0577	2.63392	Exchange
EX_etoh(e)	10.0674	1.93499	EX_etoh(e)	11.2243	1.85636	EX_etoh(e)	9.92147	2.86947	EX_etoh(e)	12.6531	1.95985	Exchange
EX_for(e)	11.7796	2.83257	EX_for(e)	13.1273	2.85586							Exchange
EX_glc(e)	-10	0.316751	EX_glc(e)	-10	0.313532	EX_glc(e)	-10	0.300509	EX_glc(e)	-10	0.300456	Exchange
EX_glu_L(e)	0.294095	0.274225	EX_glu_L(e)	0.292467	0.265764	EX_glu_L(e)	0.145488	0.133531	EX_glu_L(e)	0.135591	0.130922	Exchange
EX_h(e)	21.1568	3.69867	EX_h(e)	21.309	4.18593	EX_h(e)	13.9664	3.49275	EX_h(e)	11.3902	3.05626	Exchange
EX_h2o(e)	-3.25035	1.62455	EX_h2o(e)	-3.798	1.71978	EX_h2o(e)	3.24897	0.835377	EX_h2o(e)	3.35585	0.889191	Exchange
EX_lac_D(e)	1.88038	1.62586				EX_lac_D(e)	2.99087	2.62487				Exchange
EX_nh4(e)	-0.347617	0.276638	EX_nh4(e)	-0.358134	0.269711	EX_nh4(e)	-0.195653	0.139641	EX_nh4(e)	-0.193006	0.14037	Exchange
EX_pi(e)	-0.0361081	0.0320652	EX_pi(e)	-0.0443021	0.0407077	EX_pi(e)	-0.0338435	0.0309551	EX_pi(e)	-0.0387348	0.0351529	Exchange
EX_pyr(e)	0.995659	0.894353	EX_pyr(e)	1.06338	0.940578	EX_pyr(e)	0.52164	0.480352	EX_pyr(e)	0.543945	0.517435	Exchange
EX_succ(e)	1.41672	0.88007	EX_succ(e)	1.43893	0.906891	EX_succ(e)	4.65841	1.22893	EX_succ(e)	4.85383	1.31502	Exchange
ACALDt	-1.32062	1.23161	ACALDt	-1.35927	1.23815	ACALDt	-0.509851	0.464821	ACALDt	-0.523858	0.493732	Transport, Extracellular
ACt2r	-2.38465	1.48132	ACt2r	-2.82501	1.66041	ACt2r	-0.445232	0.40508	ACt2r	-0.450647	0.404125	Transport, Extracellular
AKGt2r	-0.248976	0.239842	AKGt2r	-0.29449	0.346267	AKGt2r	-0.10813	0.0934523	AKGt2r	-0.102774	0.0919144	Transport, Extracellular
CO2t	-3.24699	2.62771	CO2t	-3.66238	2.92009	CO2t	-7.41613	3.20757	CO2t	-10.0577	2.63392	Transport, Extracellular
D_LACt2	-1.88038	1.62586				D_LACt2	-2.99087	2.62487				Transport, Extracellular
ETOHt2r	-10.0674	1.93499	ETOHt2r	-11.2243	1.85636	ETOHt2r	-9.92147	2.86947	ETOHt2r	-12.6531	1.95985	Transport, Extracellular
FORt2	3.76338	3.41077	FORt2	3.64814	3.37324	FORt2	3.15323	2.96538	FORt2	3.33134	3.06787	Transport, Extracellular
FORti	15.543	4.45972	FORti	16.7754	4.49414	FORti	3.15323	2.96538	FORti	3.33134	3.06787	Transport, Extracellular
GLCpts	10	0.316751	GLCpts	10	0.313532	GLCpts	10	0.300509	GLCpts	10	0.300456	Transport, Extracellular
GLUt2r	-0.294095	0.274225	GLUt2r	-0.292467	0.265764	GLUt2r	-0.145488	0.133531	GLUt2r	-0.135591	0.130922	Transport, Extracellular
H2Ot	3.25035	1.62455	H2Ot	3.798	1.71978	H2Ot	-3.24897	0.835377	H2Ot	-3.35585	0.889191	Transport, Extracellular
PYRt2r	-0.995659	0.894353	PYRt2r	-1.06338	0.940578	PYRt2r	-0.52164	0.480352	PYRt2r	-0.543945	0.517435	Transport, Extracellular
SUCCt2_2	1.25445	1.12969	SUCCt2_2	1.2157	1.10142	SUCCt2_2	1.07197	1.02142	SUCCt2_2	1.09162	1.00411	Transport, Extracellular
SUCCt3	2.67118	1.36976	SUCCt3	2.65463	1.38029	SUCCt3	5.73039	1.45601	SUCCt3	5.94545	1.53794	Transport, Extracellular
NOTE: All averaged flux values have be normalized to ensure flux of "EX_glc(e)" at -10 mmol/g DW/h. The unit of flux is mmol/g DW/h.
