# Supplementary material for: In silico profiling of cell growth and succinate production in Escherichia coli NZN111
Source: Bioresour Bioprocess. 2016 Nov 15;3(1):48. doi: 10.1186/s40643-016-0125-5 (PMC5110578; doi:10.1186/s40643-016-0125-5)
Supplement: Supplementary file 5 — Additional file 5. The metabolic flux distributions for E. coli NZN111 at distinct upper and lower bounds of reaction EX_succ(e). [file 40643_2016_125_MOESM5_ESM.xlsx]

## Sheet: E. coli NZN111
Rxns	subSystems	Model_nzn_A	Standard devation	Model_nzn_B	Standard devation	Model_nzn_C	Standard devation	Model_nzn_D	Standard devation
ENO	Glycolysis/Gluconeogenesis	19.8887	0.693701	19.8657	0.579823	19.8433	0.41948	19.9097	0.195936
FBA	Glycolysis/Gluconeogenesis	9.92619	0.349515	9.89241	0.299943	9.8658	0.230189	9.92099	0.113904
FBP	Glycolysis/Gluconeogenesis	1.03987	0.89426	0.799078	0.722957	0.552686	0.499213	0.323129	0.310081
GAPD	Glycolysis/Gluconeogenesis	19.9064	0.693854	19.8783	0.57992	19.854	0.41969	19.9151	0.195915
PDH	Glycolysis/Gluconeogenesis	16.3295	0.908382	13.979	1.18866	11.2263	0.933039	8.6963	0.619564
PFK	Glycolysis/Gluconeogenesis	10.9661	0.981928	10.6915	0.797411	10.4185	0.564511	10.2441	0.337848
PGI	Glycolysis/Gluconeogenesis	9.81157	0.378657	9.70075	0.394745	9.61718	0.391054	9.77289	0.226753
PGK	Glycolysis/Gluconeogenesis	19.9064	0.693854	19.8783	0.57992	19.854	0.41969	19.9151	0.195915
PGM	Glycolysis/Gluconeogenesis	19.8887	0.693701	19.8657	0.579823	19.8433	0.41948	19.9097	0.195936
PPS	Glycolysis/Gluconeogenesis	1.01627	0.887576	0.820087	0.751231	0.57429	0.513423	1.44562	0.48776
PYK	Glycolysis/Gluconeogenesis	5.64824	1.67909	3.75828	1.53004	1.58717	0.877401	0.352382	0.339106
TPI	Glycolysis/Gluconeogenesis	9.92619	0.349515	9.89241	0.299943	9.8658	0.230189	9.92099	0.113904
ACALD	Pyruvate Metabolism	15.668	0.963027	12.8366	1.38304	9.23152	1.04372	4.76344	0.754039
ACKr	Pyruvate Metabolism	-0.223237	0.192132	-0.481541	0.401964	-1.13431	0.705149	-3.09308	0.834724
ALCD2x	Pyruvate Metabolism	15.3093	0.994675	12.2647	1.43202	8.46752	1.06978	4.22944	0.750138
PTAr	Pyruvate Metabolism	0.223237	0.192132	0.481541	0.401964	1.13431	0.705149	3.09308	0.834724
ICL	Anaplerotic reactions	0.0603621	0.0463212	0.108239	0.0900744	0.179751	0.153334	0.251325	0.228151
MALS	Anaplerotic reactions	0.0603621	0.0463212	0.108239	0.0900744	0.179751	0.153334	0.251325	0.228151
ME1	Anaplerotic reactions	1.04924	0.955015	0.827366	0.772498	0.494474	0.452002	0.166983	0.153672
ME2	Anaplerotic reactions	1.04392	0.910585	0.811275	0.724483	0.497258	0.442649	0.179422	0.17693
PPC	Anaplerotic reactions	6.2639	1.45811	7.71357	1.27259	9.38111	0.827952	11.3313	0.479063
PPCK	Anaplerotic reactions	1.01335	0.88702	0.790505	0.696091	0.554367	0.516984	0.330235	0.315666
ACONTa	Citric Acid Cycle	0.333358	0.125774	0.520861	0.197505	0.654061	0.246679	0.575086	0.267823
ACONTb	Citric Acid Cycle	0.333358	0.125774	0.520861	0.197505	0.654061	0.246679	0.575086	0.267823
AKGDH	Citric Acid Cycle	0.0547847	0.0479437	0.115091	0.10454	0.170702	0.146168	0.148085	0.137788
CS	Citric Acid Cycle	0.333358	0.125774	0.520861	0.197505	0.654061	0.246679	0.575086	0.267823
FUM	Citric Acid Cycle	2.86318	0.445953	4.85667	0.871671	7.34799	0.524226	10.3246	0.327172
ICDHyr	Citric Acid Cycle	0.272996	0.124323	0.412622	0.191992	0.47431	0.219859	0.32376	0.171165
MDH	Citric Acid Cycle	-4.89598	1.29318	-6.38707	1.17357	-8.15997	0.743212	-10.4197	0.563576
SUCOAS	Citric Acid Cycle	0.0547847	0.0479437	0.115091	0.10454	0.170702	0.146168	0.148085	0.137788
ADK1	Oxidative Phosphorylation	1.01627	0.887576	0.820087	0.751231	0.57429	0.513423	1.44562	0.48776
ATPM	Oxidative Phosphorylation	9.70455	0.863381	9.43833	0.720384	9.14463	0.528512	8.82775	0.32046
ATPS4r	Oxidative Phosphorylation	0.584311	1.42617	0.40766	1.11775	0.0555584	0.811905	-0.317353	0.505795
FRD7	Oxidative Phosphorylation	515.094	283.222	514.877	289.269	509.595	288.861	511.431	286.966
NADH16	Oxidative Phosphorylation	2.86318	0.445953	4.85667	0.871671	7.34799	0.524226	10.3246	0.327172
NADTRHD	Oxidative Phosphorylation	3.43364	2.02496	3.11914	1.66502	2.55013	1.2646	1.46516	0.760269
SUCDi	Oxidative Phosphorylation	512.23	283.218	510.021	289.273	502.247	288.851	501.106	286.963
THD2	Oxidative Phosphorylation	2.07926	1.84793	1.60387	1.48591	1.11383	1.02868	0.667135	0.624686
G6PDH2r	Pentose Phosphate Pathway	0.185993	0.15856	0.297512	0.275551	0.381359	0.339733	0.226377	0.211733
GND	Pentose Phosphate Pathway	0.185993	0.15856	0.297512	0.275551	0.381359	0.339733	0.226377	0.211733
PGL	Pentose Phosphate Pathway	0.185993	0.15856	0.297512	0.275551	0.381359	0.339733	0.226377	0.211733
RPE	Pentose Phosphate Pathway	0.115461	0.10613	0.192255	0.184026	0.249124	0.226581	0.148354	0.141222
RPI	Pentose Phosphate Pathway	0.0705317	0.053154	0.105257	0.091761	0.132235	0.113304	0.0780224	0.0705704
TALA	Pentose Phosphate Pathway	0.0598737	0.0529288	0.0976558	0.0919215	0.125847	0.113261	0.0748209	0.0705918
TKT1	Pentose Phosphate Pathway	0.0598737	0.0529288	0.0976558	0.0919215	0.125847	0.113261	0.0748209	0.0705918
TKT2	Pentose Phosphate Pathway	0.0555878	0.0532619	0.094599	0.0921238	0.123278	0.113333	0.0735334	0.0706355
GLNS	Glutamate Metabolism	1.99041	1.19855	1.57395	0.99651	1.11001	0.684673	0.684604	0.440493
GLUDy	Glutamate Metabolism	0.823358	0.909024	0.580584	0.728144	0.338398	0.528961	0.234181	0.346871
GLUN	Glutamate Metabolism	0.984172	0.866498	0.797867	0.748865	0.564518	0.516358	0.338065	0.316213
GLUSy	Glutamate Metabolism	1.0032	0.898481	0.773916	0.712641	0.543668	0.495215	0.345628	0.326462
NH4t	Inorganic Ion Transport and Metabolism	0.182882	0.114615	0.195497	0.138511	0.20709	0.155486	0.112359	0.0916872
PIt2r	Inorganic Ion Transport and Metabolism	0.0436754	0.0366005	0.0311502	0.0274914	0.0261789	0.0245003	0.0131196	0.0121465
Biomass_Ecoli_core_w_GAM		0.0118725	0.00994929	0.00846773	0.00747312	0.00711635	0.00666005	0.00356636	0.00330184
EX_ac(e)	Exchange	0.223237	0.192132	0.481541	0.401964	1.13431	0.705149	3.09308	0.834724
EX_acald(e)	Exchange	0.358786	0.301278	0.571853	0.513066	0.763998	0.6929	0.534003	0.508771
EX_akg(e)	Exchange	0.087258	0.0760683	0.139071	0.124499	0.127644	0.108648	0.0789151	0.0785985
EX_co2(e)	Exchange	13.6859	1.20446	9.51975	1.90369	4.41767	1.34898	-1.26019	0.883631
EX_etoh(e)	Exchange	15.3093	0.994675	12.2647	1.43202	8.46752	1.06978	4.22944	0.750138
EX_glc(e)	Exchange	-10	0.346939	-10	0.287423	-10	0.204267	-10	0.0934486
EX_glu_L(e)	Exchange	0.118144	0.103566	0.149324	0.132312	0.168286	0.150937	0.0929123	0.0906284
EX_h(e)	Exchange	7.19086	1.13445	11.9621	2.1725	18.0239	1.4667	25.503	1.03213
EX_h2o(e)	Exchange	2.21424	0.39058	3.5474	0.657948	5.05043	0.55881	6.15076	0.368611
EX_nh4(e)	Exchange	-0.182882	0.114615	-0.195497	0.138511	-0.20709	0.155486	-0.112359	0.0916872
EX_pi(e)	Exchange	-0.0436754	0.0366005	-0.0311502	0.0274914	-0.0261789	0.0245003	-0.0131196	0.0121465
EX_pyr(e)	Exchange	0.362001	0.318748	0.573899	0.505051	0.758145	0.685038	0.546763	0.516863
EX_succ(e)	Exchange	2.97833	0.459755	5.08	0.908015	7.69844	0.496487	10.724	0.178844
ACALDt	Transport, Extracellular	-0.358786	0.301278	-0.571853	0.513066	-0.763998	0.6929	-0.534003	0.508771
ACt2r	Transport, Extracellular	-0.223237	0.192132	-0.481541	0.401964	-1.13431	0.705149	-3.09308	0.834724
AKGt2r	Transport, Extracellular	-0.087258	0.0760683	-0.139071	0.124499	-0.127644	0.108648	-0.0789151	0.0785985
CO2t	Transport, Extracellular	-13.6859	1.20446	-9.51975	1.90369	-4.41767	1.34898	1.26019	0.883631
ETOHt2r	Transport, Extracellular	-15.3093	0.994675	-12.2647	1.43202	-8.46752	1.06978	-4.22944	0.750138
FORt2	Transport, Extracellular	3.89858	3.49868	3.09462	2.74208	2.27494	2.06876	1.33498	1.24986
FORti	Transport, Extracellular	3.89858	3.49868	3.09462	2.74208	2.27494	2.06876	1.33498	1.24986
GLCpts	Transport, Extracellular	10	0.346939	10	0.287423	10	0.204267	10	0.0934486
GLUt2r	Transport, Extracellular	-0.118144	0.103566	-0.149324	0.132312	-0.168286	0.150937	-0.0929123	0.0906284
H2Ot	Transport, Extracellular	-2.21424	0.39058	-3.5474	0.657948	-5.05043	0.55881	-6.15076	0.368611
PYRt2r	Transport, Extracellular	-0.362001	0.318748	-0.573899	0.505051	-0.758145	0.685038	-0.546763	0.516863
SUCCt2_2	Transport, Extracellular	1.36075	1.2157	1.05744	0.949947	0.742156	0.681158	0.458292	0.436281
SUCCt3	Transport, Extracellular	4.33907	1.26896	6.13744	1.2363	8.4406	0.826192	11.1823	0.466383
NOTE: All flux values have be normalized to ensure flux of "EX_glc(e)" at -10 mmol/g DW/h. The unit of flux is mmol/g DW/h.
